# Supplementary material for: Association of parity with the timing and type of menopause: a longitudinal cohort study
Source: Am J Epidemiol. 2024 Aug 28;194(6):1726–34. doi: 10.1093/aje/kwae320 (PMC12133278; doi:10.1093/aje/kwae320)
Supplement: Web_Material_kwae320 [file web_material_kwae320.zip]

Archive with 1 entries (1 files):
- Web_Material.docx
